# Supplementary material for: KinasePred: A Computational Tool for Small-Molecule Kinase Target Prediction
Source: Int J Mol Sci. 2025 Feb 27;26(5):2157. doi: 10.3390/ijms26052157 (PMC11900317; doi:10.3390/ijms26052157)
Supplement: Supplementary file 1 [file ijms-26-02157-s001.zip]

Archive with 1 entries (1 files):
- ijms-3479435-supplementary (1).pdf
